# Supplementary material for: In vitro Analysis of the Intradiscal Pressure of the Thoracic Spine
Source: Front Bioeng Biotechnol. 2020 Jun 17;8:614. doi: 10.3389/fbioe.2020.00614 (PMC7311578; doi:10.3389/fbioe.2020.00614)
Supplement: Supplementary file 1 [file Table_1.XLSX]

## Sheet: Data
Donor no.	Age	Sex	Level	Section	Motion plane	IDP at -7.5 Nm	IDP at -5.0 Nm	IDP at -2.5 Nm	IDP at 0.0 Nm	IDP at 2.5 Nm	IDP at 5.0 Nm	IDP at 7.5 Nm
1	43	f	T1-T2	Upper TS	Axial rotation	0.20068	0.13447	0.072508	-0.0128	0.077797	0.1573	0.21429
1	43	f	T1-T2	Upper TS	Lateral bending	-0.086272	-0.084907	-0.045991	0.0283	-0.062419	-0.075937	-0.079074
1	43	f	T1-T2	Upper TS	Flexion/extension	-0.03307	-0.029187	-0.043017	-0.0323	0.28091	0.59337	0.94588
1	43	f	T6-T7	Mid-TS	Axial rotation	0.5529	0.4141	0.26202	0.0402	0.27012	0.4296	0.55465
1	43	f	T6-T7	Mid-TS	Lateral bending	0.078858	0.063294	0.048704	0.0641	0.21208	0.2267	0.21904
1	43	f	T6-T7	Mid-TS	Flexion/extension	0.42843	0.36826	0.19469	0.0433	0.17999	0.43309	0.6837
2	44	f	T10-T11	Lower TS	Axial rotation	0.48769	0.35762	0.21966	0.0944	0.21761	0.36821	0.5087
2	44	f	T10-T11	Lower TS	Lateral bending	0.66758	0.46549	0.24881	0.0984	0.2708	0.46147	0.62634
2	44	f	T10-T11	Lower TS	Flexion/extension	0.60884	0.42147	0.23131	0.0719	0.12383	0.25036	0.35645
2	44	f	T6-T7	Mid-TS	Axial rotation	0.44406	0.32542	0.18446	0.0668	0.20146	0.33601	0.45137
2	44	f	T6-T7	Mid-TS	Lateral bending	0.14076	0.19689	0.26199	0.1009	-0.08394	-0.11519	-0.12599
2	44	f	T6-T7	Mid-TS	Flexion/extension	-0.040921	-0.042588	0.029916	0.075	0.067484	0.1681	0.28133
3	46	f	T1-T2	Upper TS	Axial rotation	0.46095	0.31749	0.1418	-0.0067	0.17547	0.32504	0.46311
3	46	f	T1-T2	Upper TS	Lateral bending	0.2707	0.26618	0.20904	0.0158	-0.084924	-0.0898	-0.092107
3	46	f	T1-T2	Upper TS	Flexion/extension	0.19135	0.30433	0.29271	0.0009	0.31069	0.70727	1.0963
4	46	m	T2-T3	Upper TS	Axial rotation	0.12558	0.0884	0.068631	0.0321	0.20388	0.29749	0.37297
4	46	m	T2-T3	Upper TS	Lateral bending	-0.023245	0.024207	0.11379	0.0589	-0.027202	-0.0372	-0.036303
4	46	m	T2-T3	Upper TS	Flexion/extension	0.32158	0.48481	0.31114	0.0162	0.1759	0.3751	0.61167
5	49	f	T11-T12	Lower TS	Axial rotation	0.35011	0.23978	0.12063	0.0581	0.15663	0.26298	0.37277
5	49	f	T11-T12	Lower TS	Lateral bending	0.68772	0.48426	0.25225	0.0735	0.24456	0.47929	0.71938
5	49	f	T11-T12	Lower TS	Flexion/extension	0.57567	0.41868	0.23331	0.0613	0.13319	0.28329	0.42921
6	51	m	T10-T11	Lower TS	Axial rotation	0.61124	0.46284	0.29435	0.1639	0.27106	0.43782	0.56343
6	51	m	T10-T11	Lower TS	Lateral bending	0.71818	0.49524	0.28265	0.1571	0.30989	0.53331	0.7607
6	51	m	T10-T11	Lower TS	Flexion/extension	0.61038	0.42377	0.253	0.145	0.15604	0.26769	0.38156
7	53	f	T7-T8	Mid-TS	Axial rotation	0.20331	0.16002	0.1182	0.0481	0.085005	0.12087	0.15301
7	53	f	T7-T8	Mid-TS	Lateral bending	-0.10951	-0.10979	-0.06791	0.0725	0.28083	0.44002	0.50584
7	53	f	T7-T8	Mid-TS	Flexion/extension	0.37559	0.33164	0.20911	0.0331	0.068331	0.14762	0.25615
8	54	m	T10-T11	Lower TS	Axial rotation	0.17476	0.1125	0.047208	-0.0034	0.075501	0.14717	0.21194
8	54	m	T10-T11	Lower TS	Lateral bending	0.26227	0.17181	0.077164	-0.0022	0.11531	0.17848	0.21569
8	54	m	T10-T11	Lower TS	Flexion/extension	0.073268	0.078913	0.060788	-0.0056	0.076051	0.1685	0.27256
8	54	m	T3-T4	Upper TS	Axial rotation	0.29421	0.22788	0.15243	0.0126	0.1153	0.1976	0.28869
8	54	m	T3-T4	Upper TS	Lateral bending	0.71971	0.54528	0.27309	0.058	0.14736	0.15903	0.15163
8	54	m	T3-T4	Upper TS	Flexion/extension	0.066026	0.17122	0.1467	0.0279	0.16224	0.25223	0.3753
8	54	m	T8-T9	Lower TS	Axial rotation	0.3004	0.22545	0.14039	0.0338	0.1344	0.20176	0.26787
8	54	m	T8-T9	Lower TS	Lateral bending	-0.098795	-0.076537	-0.022073	0.0446	0.063681	0.065933	0.060297
8	54	m	T8-T9	Lower TS	Flexion/extension	0.18142	0.17734	0.11358	0.0132	0.13044	0.25451	0.38788
9	54	f	T4-T5	Upper TS	Axial rotation	0.6663	0.49938	0.29782	0.0979	0.28755	0.41543	0.54017
9	54	f	T4-T5	Upper TS	Lateral bending	0.82808	0.7011	0.47947	0.1309	0.45818	0.6588	0.76523
9	54	f	T4-T5	Upper TS	Flexion/extension	0.22824	0.34023	0.39133	0.0867	0.2481	0.5212	0.80852
9	54	f	T8-T9	Lower TS	Axial rotation	0.27614	0.19148	0.12496	0.0893	0.30047	0.49208	0.6219
9	54	f	T8-T9	Lower TS	Lateral bending	0.35871	0.32223	0.23781	0.1107	0.34006	0.60356	0.85754
9	54	f	T8-T9	Lower TS	Flexion/extension	0.72785	0.55141	0.32195	0.0936	0.14773	0.33162	0.49021
10	56	m	T2-T3	Upper TS	Axial rotation	0.38854	0.28062	0.17729	0.0232	0.14326	0.17775	0.23021
10	56	m	T2-T3	Upper TS	Lateral bending	0.070043	0.073437	0.061606	0.0176	0.049683	0.037081	0.030233
10	56	m	T2-T3	Upper TS	Flexion/extension	0.11643	0.14477	0.14239	0.0049	0.2277	0.51122	0.77556
10	56	m	T6-T7	Mid-TS	Axial rotation	0.044338	0.021593	0.0096068	0.0435	0.073683	0.14832	0.22386
10	56	m	T6-T7	Mid-TS	Lateral bending	-0.09457	-0.077448	-0.037678	0.0971	0.083404	0.082798	0.060893
10	56	m	T6-T7	Mid-TS	Flexion/extension	0.0091101	0.026912	0.035258	0.0115	0.017611	0.057011	0.1035
11	57	f	T11-T12	Lower TS	Axial rotation	0.42643	0.30809	0.17836	0.002	0.16272	0.29441	0.42575
11	57	f	T11-T12	Lower TS	Lateral bending	0.54974	0.38588	0.18686	0.0032	0.15579	0.11312	0.14431
11	57	f	T11-T12	Lower TS	Flexion/extension	0.37898	0.35583	0.20398	0.0078	0.12981	0.29691	0.41896
12	58	f	T3-T4	Upper TS	Axial rotation	0.70352	0.55423	0.36961	0.1314	0.34684	0.56696	0.75098
12	58	f	T3-T4	Upper TS	Lateral bending	0.8153	0.6654	0.43676	0.1753	0.44611	0.53125	0.54765
12	58	f	T3-T4	Upper TS	Flexion/extension	-0.038337	-0.011035	0.098289	0.1509	0.40528	0.77469	1.2319
12	58	f	T7-T8	Mid-TS	Axial rotation	0.87078	0.68142	0.45426	0.1503	0.46345	0.69042	0.87412
12	58	f	T7-T8	Mid-TS	Lateral bending	0.9412	0.75033	0.46414	0.16	0.44336	0.6655	0.79302
12	58	f	T7-T8	Mid-TS	Flexion/extension	0.82097	0.6502	0.39824	0.1343	0.28145	0.57784	0.85887
13	59	m	T6-T7	Mid-TS	Axial rotation	0.029239	0.014478	0.0068371	0.0521	0.090344	0.15731	0.20852
13	59	m	T6-T7	Mid-TS	Lateral bending	-0.10926	-0.096776	-0.07341	0.0261	0.053107	0.020328	0.010816
13	59	m	T6-T7	Mid-TS	Flexion/extension	0.0016849	0.028822	0.039035	0.0038	0.15813	0.23085	0.30217
14	60	m	T3-T4	Upper TS	Axial rotation	0.13171	0.087755	0.03346	0.0289	0.22172	0.33209	0.42564
14	60	m	T3-T4	Upper TS	Lateral bending	0.0023876	0.026219	0.029778	0.0263	-0.069571	-0.092373	-0.098877
14	60	m	T3-T4	Upper TS	Flexion/extension	0.042286	0.11811	0.15893	-0.0252	0.11817	0.30235	0.51046
15	62	f	T11-T12	Lower TS	Axial rotation	0.099362	0.059087	0.02548	0.0096	0.046554	0.09497	0.14174
15	62	f	T11-T12	Lower TS	Lateral bending	0.1749	0.1848	0.11399	0.0307	0.017844	-0.021423	-0.05705
15	62	f	T11-T12	Lower TS	Flexion/extension	0.20783	0.18042	0.089823	0.011	0.10453	0.21073	0.31077
15	62	f	T9-T10	Lower TS	Axial rotation	0.33524	0.2353	0.12854	0.0001	0.12769	0.23012	0.32552
15	62	f	T9-T10	Lower TS	Lateral bending	-0.04132	0.023137	0.062832	0.0154	0.20525	0.37798	0.4508
15	62	f	T9-T10	Lower TS	Flexion/extension	0.41724	0.31358	0.15623	-0.0206	0.06581	0.16821	0.28231
16	63	f	T10-T11	Lower TS	Axial rotation	0.40646	0.29836	0.16905	0.0577	0.16723	0.28121	0.39834
16	63	f	T10-T11	Lower TS	Lateral bending	0.0217	0.028466	0.052643	0.077	0.23473	0.42029	0.59218
16	63	f	T10-T11	Lower TS	Flexion/extension	0.42271	0.31233	0.17838	0.0459	0.12541	0.26416	0.39835
17	65	m	T7-T8	Mid-TS	Axial rotation	0.37523	0.27606	0.16067	0.0308	0.12056	0.1893	0.24194
17	65	m	T7-T8	Mid-TS	Lateral bending	0.052544	0.070405	0.058404	0.0498	-0.018971	-0.083904	-0.10925
17	65	m	T7-T8	Mid-TS	Flexion/extension	0.12614	0.14387	0.10791	0.0301	0.060748	0.19615	0.33837
17	65	m	T9-T10	Lower TS	Axial rotation	0.38267	0.28189	0.16873	0.0651	0.20737	0.3347	0.45726
17	65	m	T9-T10	Lower TS	Lateral bending	0.44569	0.34701	0.18218	0.0667	0.26776	0.39751	0.40012
17	65	m	T9-T10	Lower TS	Flexion/extension	0.49475	0.38141	0.21776	0.0466	0.12005	0.22358	0.33963
18	71	f	T11-T12	Lower TS	Axial rotation	0.30466	0.20625	0.092174	-0.0073	0.095198	0.2119	0.32018
18	71	f	T11-T12	Lower TS	Lateral bending	0.66505	0.42521	0.19184	0.0046	0.1661	0.35114	0.53868
18	71	f	T11-T12	Lower TS	Flexion/extension	0.42861	0.30186	0.14461	-0.0199	0.098865	0.24502	0.38066
18	71	f	T5-T6	Mid-TS	Axial rotation	0.35541	0.26815	0.1737	0.056	0.21706	0.35645	0.47825
18	71	f	T5-T6	Mid-TS	Lateral bending	0.015926	0.07394	0.17188	0.0748	0.14968	0.12819	0.095152
18	71	f	T5-T6	Mid-TS	Flexion/extension	0.02682	0.075068	0.11443	0.0687	0.476	0.84231	1.1008
18	71	f	T9-T10	Lower TS	Axial rotation	0.3187	0.21753	0.10081	-0.0241	0.1263	0.24751	0.36002
18	71	f	T9-T10	Lower TS	Lateral bending	0.081504	0.11031	0.14189	-0.0171	0.019583	0.022861	0.023911
18	71	f	T9-T10	Lower TS	Flexion/extension	0.33655	0.27774	0.14248	-0.0518	0.074337	0.26461	0.45712
19	75	f	T9-T10	Lower TS	Axial rotation	0.042387	0.027022	0.014157	0.0006	0.0015138	0.016577	0.026276
19	75	f	T9-T10	Lower TS	Lateral bending	0.024228	0.033812	0.054658	0.0162	-0.020107	-0.027542	-0.026772
19	75	f	T9-T10	Lower TS	Flexion/extension	-0.034219	-0.023511	-0.0090683	-0.0015	0.041397	0.075781	0.10464

## Sheet: Statistics
Friedman's ANOVA (Comparison between FlexEx/LatBend/AxRot)																	Friedman's ANOVA (Comparison between 0/2.5/5/7.5 Nm)													Kruskal-Wallis test with Bonferroni-Dunn correction (Comparison between upper/mid-/lower thoracic spine)
7.5 Nm	Extension	Flexion	Left LatBend	Right LatBend	Right AxRot	Left AxRot		p	1	2	3	4	5	6			Extension	0.0 Nm	2.5 Nm	5.0 Nm	7.5 Nm		p	1	2	3	4			FlexEx					p		LatBend					p		AxRot					p
	1	2	3	4	5	6		1	-	0.04	1	1	1	0.937				1	2	3	4		1	-	0.012	0	0
	0.073268	0.27256	0.26227	0.21569	0.17476	0.21194		2	-	-	0.078	0.025	0.486	1				-0.0056	0.060788	0.078913	0.073268		2	-	-	0.431	1			-7.5 Nm	Upper TS	1	0.066026	1 - 2	1		-7.5 Nm	Upper TS	1	0.71971	1 - 2	0.24		-7.5 Nm	Upper TS	1	0.29421	1 - 2	0.911
	0.066026	0.3753	0.71971	0.15163	0.29421	0.28869		3	-	-	-	1	1	1				0.0279	0.1467	0.17122	0.066026		3	-	-	-	1				Upper TS	1	-0.03307	1 - 3	0.032			Upper TS	1	-0.086272	1 - 3	0.24			Upper TS	1	0.20068	1 - 3	0.911
	0.18142	0.38788	-0.098795	0.060297	0.3004	0.26787		4	-	-	-	-	1	0.681				0.0132	0.11358	0.17734	0.18142		4	-	-	-	-				Upper TS	1	0.22824	2 - 3	0.195			Upper TS	1	0.82808	2 - 3	0.24			Upper TS	1	0.6663	2 - 3	0.911
	0.57567	0.42921	0.68772	0.71938	0.35011	0.37277		5	-	-	-	-	-	1				0.0613	0.23331	0.41868	0.57567										Upper TS	1	0.19135					Upper TS	1	0.2707					Upper TS	1	0.46095
	-0.03307	0.94588	-0.086272	-0.079074	0.20068	0.21429		6	-	-	-	-	-	-				-0.0323	-0.043017	-0.029187	-0.03307										Upper TS	1	0.11643					Upper TS	1	0.070043					Upper TS	1	0.38854
	0.42843	0.6837	0.078858	0.21904	0.5529	0.55465												0.0433	0.19469	0.36826	0.42843										Upper TS	1	0.042286					Upper TS	1	0.0023876					Upper TS	1	0.13171
	0.0016849	0.30217	-0.10926	0.010816	0.029239	0.20852												0.0038	0.039035	0.028822	0.0016849										Upper TS	1	-0.038337					Upper TS	1	0.8153					Upper TS	1	0.70352
	-0.034219	0.10464	0.024228	-0.026772	0.042387	0.026276												-0.0015	-0.0090683	-0.023511	-0.034219										Upper TS	1	0.32158					Upper TS	1	-0.023245					Upper TS	1	0.12558
	0.12614	0.33837	0.052544	-0.10925	0.37523	0.24194												0.0301	0.10791	0.14387	0.12614										Mid-TS	2	0.42843					Mid-TS	2	0.078858					Mid-TS	2	0.5529
	0.49475	0.33963	0.44569	0.40012	0.38267	0.45726												0.0466	0.21776	0.38141	0.49475										Mid-TS	2	0.0016849					Mid-TS	2	-0.10926					Mid-TS	2	0.029239
	0.22824	0.80852	0.82808	0.76523	0.6663	0.54017												0.0867	0.39133	0.34023	0.22824										Mid-TS	2	0.12614					Mid-TS	2	0.052544					Mid-TS	2	0.37523
	0.72785	0.49021	0.35871	0.85754	0.27614	0.6219												0.0936	0.32195	0.55141	0.72785										Mid-TS	2	0.0091101					Mid-TS	2	-0.09457					Mid-TS	2	0.044338
	0.20783	0.31077	0.1749	-0.05705	0.099362	0.14174												0.011	0.089823	0.18042	0.20783										Mid-TS	2	0.82097					Mid-TS	2	0.9412					Mid-TS	2	0.87078
	0.41724	0.28231	-0.04132	0.4508	0.33524	0.32552												-0.0206	0.15623	0.31358	0.41724										Mid-TS	2	0.37559					Mid-TS	2	-0.10951					Mid-TS	2	0.20331
	0.19135	1.0963	0.2707	-0.092107	0.46095	0.46311												0.0009	0.29271	0.30433	0.19135										Mid-TS	2	0.02682					Mid-TS	2	0.015926					Mid-TS	2	0.35541
	0.11643	0.77556	0.070043	0.030233	0.38854	0.23021												0.0049	0.14239	0.14477	0.11643										Mid-TS	2	-0.040921					Mid-TS	2	0.14076					Mid-TS	2	0.44406
	0.0091101	0.1035	-0.09457	0.060893	0.044338	0.22386												0.0115	0.035258	0.026912	0.0091101										Lower TS	3	0.073268					Lower TS	3	0.26227					Lower TS	3	0.17476
	0.042286	0.51046	0.0023876	-0.098877	0.13171	0.42564												-0.0252	0.15893	0.11811	0.042286										Lower TS	3	0.18142					Lower TS	3	-0.098795					Lower TS	3	0.3004
	-0.038337	1.2319	0.8153	0.54765	0.70352	0.75098												0.1509	0.098289	-0.011035	-0.038337										Lower TS	3	0.57567					Lower TS	3	0.68772					Lower TS	3	0.35011
	0.82097	0.85887	0.9412	0.79302	0.87078	0.87412												0.1343	0.39824	0.6502	0.82097										Lower TS	3	-0.034219					Lower TS	3	0.024228					Lower TS	3	0.042387
	0.37898	0.41896	0.54974	0.14431	0.42643	0.42575												0.0078	0.20398	0.35583	0.37898										Lower TS	3	0.49475					Lower TS	3	0.44569					Lower TS	3	0.38267
	0.37559	0.25615	-0.10951	0.50584	0.20331	0.15301												0.0331	0.20911	0.33164	0.37559										Lower TS	3	0.72785					Lower TS	3	0.35871					Lower TS	3	0.27614
	0.42861	0.38066	0.66505	0.53868	0.30466	0.32018												-0.0199	0.14461	0.30186	0.42861										Lower TS	3	0.20783					Lower TS	3	0.1749					Lower TS	3	0.099362
	0.02682	1.1008	0.015926	0.095152	0.35541	0.47825												0.0687	0.11443	0.075068	0.02682										Lower TS	3	0.41724					Lower TS	3	-0.04132					Lower TS	3	0.33524
	0.33655	0.45712	0.081504	0.023911	0.3187	0.36002												-0.0518	0.14248	0.27774	0.33655										Lower TS	3	0.37898					Lower TS	3	0.54974					Lower TS	3	0.42643
	0.32158	0.61167	-0.023245	-0.036303	0.12558	0.37297												0.0162	0.31114	0.48481	0.32158										Lower TS	3	0.42861					Lower TS	3	0.66505					Lower TS	3	0.30466
	0.61038	0.38156	0.71818	0.7607	0.61124	0.56343												0.145	0.253	0.42377	0.61038										Lower TS	3	0.33655					Lower TS	3	0.081504					Lower TS	3	0.3187
	0.42271	0.39835	0.0217	0.59218	0.40646	0.39834												0.0459	0.17838	0.31233	0.42271										Lower TS	3	0.61038					Lower TS	3	0.71818					Lower TS	3	0.61124
	0.60884	0.35645	0.66758	0.62634	0.48769	0.5087												0.0719	0.23131	0.42147	0.60884										Lower TS	3	0.42271					Lower TS	3	0.0217					Lower TS	3	0.40646
	-0.040921	0.28133	0.14076	-0.12599	0.44406	0.45137												0.075	0.029916	-0.042588	-0.040921										Lower TS	3	0.60884					Lower TS	3	0.66758					Lower TS	3	0.48769
5 Nm	Extension	Flexion	Left LatBend	Right LatBend	Right AxRot	Left AxRot		p	1	2	3	4	5	6			Flexion	0.0 Nm	2.5 Nm	5.0 Nm	7.5 Nm		p	1	2	3	4			-5.0 Nm	Upper TS	1	0.17122	1 - 2	0.217		-5.0 Nm	Upper TS	1	0.54528	1 - 2	0.335		-5.0 Nm	Upper TS	1	0.22788	1 - 2	0.892
	1	2	3	4	5	6		1	-	0.353	0.353	0.353	0.353	0.353				1	2	3	4		1	-	0.031	0	0				Upper TS	1	-0.029187	1 - 3	0.217			Upper TS	1	-0.084907	1 - 3	0.335			Upper TS	1	0.13447	1 - 3	0.892
	0.078913	0.1685	0.17181	0.17848	0.1125	0.14717		2	-	-	0.353	0.353	0.353	0.353				-0.0056	0.076051	0.1685	0.27256		2	-	-	0.023	0				Upper TS	1	0.34023	2 - 3	0.217			Upper TS	1	0.7011	2 - 3	0.335			Upper TS	1	0.49938	2 - 3	0.892
	0.17122	0.25223	0.54528	0.15903	0.22788	0.1976		3	-	-	-	0.353	0.353	0.353				0.0279	0.16224	0.25223	0.3753		3	-	-	-	0.016				Upper TS	1	0.30433					Upper TS	1	0.26618					Upper TS	1	0.31749
	0.17734	0.25451	-0.076537	0.065933	0.22545	0.20176		4	-	-	-	-	0.353	0.353				0.0132	0.13044	0.25451	0.38788		4	-	-	-	-				Upper TS	1	0.14477					Upper TS	1	0.073437					Upper TS	1	0.28062
	0.41868	0.28329	0.48426	0.47929	0.23978	0.26298		5	-	-	-	-	-	0.353				0.0613	0.13319	0.28329	0.42921										Upper TS	1	0.11811					Upper TS	1	0.026219					Upper TS	1	0.087755
	-0.029187	0.59337	-0.084907	-0.075937	0.13447	0.1573		6	-	-	-	-	-	-				-0.0323	0.28091	0.59337	0.94588										Upper TS	1	-0.011035					Upper TS	1	0.6654					Upper TS	1	0.55423
	0.36826	0.43309	0.063294	0.2267	0.4141	0.4296												0.0433	0.17999	0.43309	0.6837										Upper TS	1	0.48481					Upper TS	1	0.024207					Upper TS	1	0.0884
	0.028822	0.23085	-0.096776	0.020328	0.014478	0.15731												0.0038	0.15813	0.23085	0.30217										Mid-TS	2	0.36826					Mid-TS	2	0.063294					Mid-TS	2	0.4141
	-0.023511	0.075781	0.033812	-0.027542	0.027022	0.016577												-0.0015	0.041397	0.075781	0.10464										Mid-TS	2	0.028822					Mid-TS	2	-0.096776					Mid-TS	2	0.014478
	0.14387	0.19615	0.070405	-0.083904	0.27606	0.1893												0.0301	0.060748	0.19615	0.33837										Mid-TS	2	0.14387					Mid-TS	2	0.070405					Mid-TS	2	0.27606
	0.38141	0.22358	0.34701	0.39751	0.28189	0.3347												0.0466	0.12005	0.22358	0.33963										Mid-TS	2	0.026912					Mid-TS	2	-0.077448					Mid-TS	2	0.021593
	0.34023	0.5212	0.7011	0.6588	0.49938	0.41543												0.0867	0.2481	0.5212	0.80852										Mid-TS	2	0.6502					Mid-TS	2	0.75033					Mid-TS	2	0.68142
	0.55141	0.33162	0.32223	0.60356	0.19148	0.49208												0.0936	0.14773	0.33162	0.49021										Mid-TS	2	0.33164					Mid-TS	2	-0.10979					Mid-TS	2	0.16002
	0.18042	0.21073	0.1848	-0.021423	0.059087	0.09497												0.011	0.10453	0.21073	0.31077										Mid-TS	2	0.075068					Mid-TS	2	0.07394					Mid-TS	2	0.26815
	0.31358	0.16821	0.023137	0.37798	0.2353	0.23012												-0.0206	0.06581	0.16821	0.28231										Mid-TS	2	-0.042588					Mid-TS	2	0.19689					Mid-TS	2	0.32542
	0.30433	0.70727	0.26618	-0.0898	0.31749	0.32504												0.0009	0.31069	0.70727	1.0963										Lower TS	3	0.078913					Lower TS	3	0.17181					Lower TS	3	0.1125
	0.14477	0.51122	0.073437	0.037081	0.28062	0.17775												0.0049	0.2277	0.51122	0.77556										Lower TS	3	0.17734					Lower TS	3	-0.076537					Lower TS	3	0.22545
	0.026912	0.057011	-0.077448	0.082798	0.021593	0.14832												0.0115	0.017611	0.057011	0.1035										Lower TS	3	0.41868					Lower TS	3	0.48426					Lower TS	3	0.23978
	0.11811	0.30235	0.026219	-0.092373	0.087755	0.33209												-0.0252	0.11817	0.30235	0.51046										Lower TS	3	-0.023511					Lower TS	3	0.033812					Lower TS	3	0.027022
	-0.011035	0.77469	0.6654	0.53125	0.55423	0.56696												0.1509	0.40528	0.77469	1.2319										Lower TS	3	0.38141					Lower TS	3	0.34701					Lower TS	3	0.28189
	0.6502	0.57784	0.75033	0.6655	0.68142	0.69042												0.1343	0.28145	0.57784	0.85887										Lower TS	3	0.55141					Lower TS	3	0.32223					Lower TS	3	0.19148
	0.35583	0.29691	0.38588	0.11312	0.30809	0.29441												0.0078	0.12981	0.29691	0.41896										Lower TS	3	0.18042					Lower TS	3	0.1848					Lower TS	3	0.059087
	0.33164	0.14762	-0.10979	0.44002	0.16002	0.12087												0.0331	0.068331	0.14762	0.25615										Lower TS	3	0.31358					Lower TS	3	0.023137					Lower TS	3	0.2353
	0.30186	0.24502	0.42521	0.35114	0.20625	0.2119												-0.0199	0.098865	0.24502	0.38066										Lower TS	3	0.35583					Lower TS	3	0.38588					Lower TS	3	0.30809
	0.075068	0.84231	0.07394	0.12819	0.26815	0.35645												0.0687	0.476	0.84231	1.1008										Lower TS	3	0.30186					Lower TS	3	0.42521					Lower TS	3	0.20625
	0.27774	0.26461	0.11031	0.022861	0.21753	0.24751												-0.0518	0.074337	0.26461	0.45712										Lower TS	3	0.27774					Lower TS	3	0.11031					Lower TS	3	0.21753
	0.48481	0.3751	0.024207	-0.0372	0.0884	0.29749												0.0162	0.1759	0.3751	0.61167										Lower TS	3	0.42377					Lower TS	3	0.49524					Lower TS	3	0.46284
	0.42377	0.26769	0.49524	0.53331	0.46284	0.43782												0.145	0.15604	0.26769	0.38156										Lower TS	3	0.31233					Lower TS	3	0.028466					Lower TS	3	0.29836
	0.31233	0.26416	0.028466	0.42029	0.29836	0.28121												0.0459	0.12541	0.26416	0.39835										Lower TS	3	0.42147					Lower TS	3	0.46549					Lower TS	3	0.35762
	0.42147	0.25036	0.46549	0.46147	0.35762	0.36821												0.0719	0.12383	0.25036	0.35645
	-0.042588	0.1681	0.19689	-0.11519	0.32542	0.33601												0.075	0.067484	0.1681	0.28133									-2.5 Nm	Upper TS	1	0.1467	1 - 2	0.565		-2.5 Nm	Upper TS	1	0.27309	1 - 2	0.348		-2.5 Nm	Upper TS	1	0.15243	1 - 2	0.779
																															Upper TS	1	-0.043017	1 - 3	0.565			Upper TS	1	-0.045991	1 - 3	0.348			Upper TS	1	0.072508	1 - 3	0.779
2.5 Nm	Extension	Flexion	Left LatBend	Right LatBend	Right AxRot	Left AxRot		p	1	2	3	4	5	6			Left LatBend	0.0 Nm	2.5 Nm	5.0 Nm	7.5 Nm		p	1	2	3	4				Upper TS	1	0.39133	2 - 3	0.565			Upper TS	1	0.47947	2 - 3	0.348			Upper TS	1	0.29782	2 - 3	0.779
	1	2	3	4	5	6		1	-	0.842	0.842	0.842	0.842	0.842				1	2	3	4		1	-	0.113	0.048	0.098				Upper TS	1	0.29271					Upper TS	1	0.20904					Upper TS	1	0.1418
	0.060788	0.076051	0.077164	0.11531	0.047208	0.075501		2	-	-	0.842	0.842	0.842	0.842				-0.0022	0.077164	0.17181	0.26227		2	-	-	1	1				Upper TS	1	0.14239					Upper TS	1	0.061606					Upper TS	1	0.17729
	0.1467	0.16224	0.27309	0.14736	0.15243	0.1153		3	-	-	-	0.842	0.842	0.842				0.058	0.27309	0.54528	0.71971		3	-	-	-	1				Upper TS	1	0.15893					Upper TS	1	0.029778					Upper TS	1	0.03346
	0.11358	0.13044	-0.022073	0.063681	0.14039	0.1344		4	-	-	-	-	0.842	0.842				0.0446	-0.022073	-0.076537	-0.098795		4	-	-	-	-				Upper TS	1	0.098289					Upper TS	1	0.43676					Upper TS	1	0.36961
	0.23331	0.13319	0.25225	0.24456	0.12063	0.15663		5	-	-	-	-	-	0.842				0.0735	0.25225	0.48426	0.68772										Upper TS	1	0.31114					Upper TS	1	0.11379					Upper TS	1	0.068631
	-0.043017	0.28091	-0.045991	-0.062419	0.072508	0.077797		6	-	-	-	-	-	-				0.0283	-0.045991	-0.084907	-0.086272										Mid-TS	2	0.19469					Mid-TS	2	0.048704					Mid-TS	2	0.26202
	0.19469	0.17999	0.048704	0.21208	0.26202	0.27012												0.0641	0.048704	0.063294	0.078858										Mid-TS	2	0.039035					Mid-TS	2	-0.07341					Mid-TS	2	0.0068371
	0.039035	0.15813	-0.07341	0.053107	0.0068371	0.090344												0.0261	-0.07341	-0.096776	-0.10926										Mid-TS	2	0.10791					Mid-TS	2	0.058404					Mid-TS	2	0.16067
	-0.0090683	0.041397	0.054658	-0.020107	0.014157	0.0015138												0.0162	0.054658	0.033812	0.024228										Mid-TS	2	0.035258					Mid-TS	2	-0.037678					Mid-TS	2	0.0096068
	0.10791	0.060748	0.058404	-0.018971	0.16067	0.12056												0.0498	0.058404	0.070405	0.052544										Mid-TS	2	0.39824					Mid-TS	2	0.46414					Mid-TS	2	0.45426
	0.21776	0.12005	0.18218	0.26776	0.16873	0.20737												0.0667	0.18218	0.34701	0.44569										Mid-TS	2	0.20911					Mid-TS	2	-0.06791					Mid-TS	2	0.1182
	0.39133	0.2481	0.47947	0.45818	0.29782	0.28755												0.1309	0.47947	0.7011	0.82808										Mid-TS	2	0.11443					Mid-TS	2	0.17188					Mid-TS	2	0.1737
	0.32195	0.14773	0.23781	0.34006	0.12496	0.30047												0.1107	0.23781	0.32223	0.35871										Mid-TS	2	0.029916					Mid-TS	2	0.26199					Mid-TS	2	0.18446
	0.089823	0.10453	0.11399	0.017844	0.02548	0.046554												0.0307	0.11399	0.1848	0.1749										Lower TS	3	0.060788					Lower TS	3	0.077164					Lower TS	3	0.047208
	0.15623	0.06581	0.062832	0.20525	0.12854	0.12769												0.0154	0.062832	0.023137	-0.04132										Lower TS	3	0.11358					Lower TS	3	-0.022073					Lower TS	3	0.14039
	0.29271	0.31069	0.20904	-0.084924	0.1418	0.17547												0.0158	0.20904	0.26618	0.2707										Lower TS	3	0.23331					Lower TS	3	0.25225					Lower TS	3	0.12063
	0.14239	0.2277	0.061606	0.049683	0.17729	0.14326												0.0176	0.061606	0.073437	0.070043										Lower TS	3	-0.0090683					Lower TS	3	0.054658					Lower TS	3	0.014157
	0.035258	0.017611	-0.037678	0.083404	0.0096068	0.073683												0.0971	-0.037678	-0.077448	-0.09457										Lower TS	3	0.21776					Lower TS	3	0.18218					Lower TS	3	0.16873
	0.15893	0.11817	0.029778	-0.069571	0.03346	0.22172												0.0263	0.029778	0.026219	0.0023876										Lower TS	3	0.32195					Lower TS	3	0.23781					Lower TS	3	0.12496
	0.098289	0.40528	0.43676	0.44611	0.36961	0.34684												0.1753	0.43676	0.6654	0.8153										Lower TS	3	0.089823					Lower TS	3	0.11399					Lower TS	3	0.02548
	0.39824	0.28145	0.46414	0.44336	0.45426	0.46345												0.16	0.46414	0.75033	0.9412										Lower TS	3	0.15623					Lower TS	3	0.062832					Lower TS	3	0.12854
	0.20398	0.12981	0.18686	0.15579	0.17836	0.16272												0.0032	0.18686	0.38588	0.54974										Lower TS	3	0.20398					Lower TS	3	0.18686					Lower TS	3	0.17836
	0.20911	0.068331	-0.06791	0.28083	0.1182	0.085005												0.0725	-0.06791	-0.10979	-0.10951										Lower TS	3	0.14461					Lower TS	3	0.19184					Lower TS	3	0.092174
	0.14461	0.098865	0.19184	0.1661	0.092174	0.095198												0.0046	0.19184	0.42521	0.66505										Lower TS	3	0.14248					Lower TS	3	0.14189					Lower TS	3	0.10081
	0.11443	0.476	0.17188	0.14968	0.1737	0.21706												0.0748	0.17188	0.07394	0.015926										Lower TS	3	0.253					Lower TS	3	0.28265					Lower TS	3	0.29435
	0.14248	0.074337	0.14189	0.019583	0.10081	0.1263												-0.0171	0.14189	0.11031	0.081504										Lower TS	3	0.17838					Lower TS	3	0.052643					Lower TS	3	0.16905
	0.31114	0.1759	0.11379	-0.027202	0.068631	0.20388												0.0589	0.11379	0.024207	-0.023245										Lower TS	3	0.23131					Lower TS	3	0.24881					Lower TS	3	0.21966
	0.253	0.15604	0.28265	0.30989	0.29435	0.27106												0.1571	0.28265	0.49524	0.71818
	0.17838	0.12541	0.052643	0.23473	0.16905	0.16723												0.077	0.052643	0.028466	0.0217									0.0 Nm	Upper TS	1	0.0279	1 - 2	0.415		0.0 Nm	Upper TS	1	0.058	1 - 2	0.248		0.0 Nm	Upper TS	1	0.0126	1 - 2	0.315
	0.23131	0.12383	0.24881	0.2708	0.21966	0.21761												0.0984	0.24881	0.46549	0.66758										Upper TS	1	-0.0323	1 - 3	0.415			Upper TS	1	0.0283	1 - 3	0.248			Upper TS	1	-0.0128	1 - 3	0.315
	0.029916	0.067484	0.26199	-0.08394	0.18446	0.20146												0.1009	0.26199	0.19689	0.14076										Upper TS	1	0.0867	2 - 3	0.415			Upper TS	1	0.1309	2 - 3	0.248			Upper TS	1	0.0979	2 - 3	0.315
																															Upper TS	1	0.0009					Upper TS	1	0.0158					Upper TS	1	-0.0067
(0 Nm)	FlexEx	LatBend	AxRot		p	1	2	3									Right LatBend	0.0 Nm	2.5 Nm	5.0 Nm	7.5 Nm		p	1	2	3	4				Upper TS	1	0.0049					Upper TS	1	0.0176					Upper TS	1	0.0232
	1	2	3		1	-	0	0.28										1	2	3	4		1	-	0.067	0.067	0.067				Upper TS	1	-0.0252					Upper TS	1	0.0263					Upper TS	1	0.0289
	-0.0056	-0.0022	-0.0034		2	-	-	0										-0.0022	0.11531	0.17848	0.21569		2	-	-	0.067	0.067				Upper TS	1	0.1509					Upper TS	1	0.1753					Upper TS	1	0.1314
	0.0279	0.058	0.0126		3	-	-	-										0.058	0.14736	0.15903	0.15163		3	-	-	-	0.067				Upper TS	1	0.0162					Upper TS	1	0.0589					Upper TS	1	0.0321
	0.0132	0.0446	0.0338															0.0446	0.063681	0.065933	0.060297		4	-	-	-	-				Mid-TS	2	0.0433					Mid-TS	2	0.0641					Mid-TS	2	0.0402
	0.0613	0.0735	0.0581															0.0735	0.24456	0.47929	0.71938										Mid-TS	2	0.0038					Mid-TS	2	0.0261					Mid-TS	2	0.0521
	-0.0323	0.0283	-0.0128															0.0283	-0.062419	-0.075937	-0.079074										Mid-TS	2	0.0301					Mid-TS	2	0.0498					Mid-TS	2	0.0308
	0.0433	0.0641	0.0402															0.0641	0.21208	0.2267	0.21904										Mid-TS	2	0.0115					Mid-TS	2	0.0971					Mid-TS	2	0.0435
	0.0038	0.0261	0.0521															0.0261	0.053107	0.020328	0.010816										Mid-TS	2	0.1343					Mid-TS	2	0.16					Mid-TS	2	0.1503
	-0.0015	0.0162	0.0006															0.0162	-0.020107	-0.027542	-0.026772										Mid-TS	2	0.0331					Mid-TS	2	0.0725					Mid-TS	2	0.0481
	0.0301	0.0498	0.0308															0.0498	-0.018971	-0.083904	-0.10925										Mid-TS	2	0.0687					Mid-TS	2	0.0748					Mid-TS	2	0.056
	0.0466	0.0667	0.0651															0.0667	0.26776	0.39751	0.40012										Mid-TS	2	0.075					Mid-TS	2	0.1009					Mid-TS	2	0.0668
	0.0867	0.1309	0.0979															0.1309	0.45818	0.6588	0.76523										Lower TS	3	-0.0056					Lower TS	3	-0.0022					Lower TS	3	-0.0034
	0.0936	0.1107	0.0893															0.1107	0.34006	0.60356	0.85754										Lower TS	3	0.0132					Lower TS	3	0.0446					Lower TS	3	0.0338
	0.011	0.0307	0.0096															0.0307	0.017844	-0.021423	-0.05705										Lower TS	3	0.0613					Lower TS	3	0.0735					Lower TS	3	0.0581
	-0.0206	0.0154	0.0001															0.0154	0.20525	0.37798	0.4508										Lower TS	3	-0.0015					Lower TS	3	0.0162					Lower TS	3	0.0006
	0.0009	0.0158	-0.0067															0.0158	-0.084924	-0.0898	-0.092107										Lower TS	3	0.0466					Lower TS	3	0.0667					Lower TS	3	0.0651
	0.0049	0.0176	0.0232															0.0176	0.049683	0.037081	0.030233										Lower TS	3	0.0936					Lower TS	3	0.1107					Lower TS	3	0.0893
	0.0115	0.0971	0.0435															0.0971	0.083404	0.082798	0.060893										Lower TS	3	0.011					Lower TS	3	0.0307					Lower TS	3	0.0096
	-0.0252	0.0263	0.0289															0.0263	-0.069571	-0.092373	-0.098877										Lower TS	3	-0.0206					Lower TS	3	0.0154					Lower TS	3	0.0001
	0.1509	0.1753	0.1314															0.1753	0.44611	0.53125	0.54765										Lower TS	3	0.0078					Lower TS	3	0.0032					Lower TS	3	0.002
	0.1343	0.16	0.1503															0.16	0.44336	0.6655	0.79302										Lower TS	3	-0.0199					Lower TS	3	0.0046					Lower TS	3	-0.0073
	0.0078	0.0032	0.002															0.0032	0.15579	0.11312	0.14431										Lower TS	3	-0.0518					Lower TS	3	-0.0171					Lower TS	3	-0.0241
	0.0331	0.0725	0.0481															0.0725	0.28083	0.44002	0.50584										Lower TS	3	0.145					Lower TS	3	0.1571					Lower TS	3	0.1639
	-0.0199	0.0046	-0.0073															0.0046	0.1661	0.35114	0.53868										Lower TS	3	0.0459					Lower TS	3	0.077					Lower TS	3	0.0577
	0.0687	0.0748	0.056															0.0748	0.14968	0.12819	0.095152										Lower TS	3	0.0719					Lower TS	3	0.0984					Lower TS	3	0.0944
	-0.0518	-0.0171	-0.0241															-0.0171	0.019583	0.022861	0.023911
	0.0162	0.0589	0.0321															0.0589	-0.027202	-0.0372	-0.036303									2.5 Nm	Upper TS	1	0.16224	1 - 2	0.123		2.5 Nm	Upper TS	1	0.14736	1 - 2	0.376		2.5 Nm	Upper TS	1	0.1153	1 - 2	0.561
	0.145	0.1571	0.1639															0.1571	0.30989	0.53331	0.7607										Upper TS	1	0.28091	1 - 3	0.009			Upper TS	1	-0.062419	1 - 3	0.376			Upper TS	1	0.077797	1 - 3	0.561
	0.0459	0.077	0.0577															0.077	0.23473	0.42029	0.59218										Upper TS	1	0.2481	2 - 3	1			Upper TS	1	0.45818	2 - 3	0.376			Upper TS	1	0.28755	2 - 3	0.561
	0.0719	0.0984	0.0944															0.0984	0.2708	0.46147	0.62634										Upper TS	1	0.31069					Upper TS	1	-0.084924					Upper TS	1	0.17547
	0.075	0.1009	0.0668															0.1009	-0.08394	-0.11519	-0.12599										Upper TS	1	0.2277					Upper TS	1	0.049683					Upper TS	1	0.14326
																															Upper TS	1	0.11817					Upper TS	1	-0.069571					Upper TS	1	0.22172
																	Right AxRot	0.0 Nm	2.5 Nm	5.0 Nm	7.5 Nm		p	1	2	3	4				Upper TS	1	0.40528					Upper TS	1	0.44611					Upper TS	1	0.34684
																		1	2	3	4		1	-	0.147	0	0				Upper TS	1	0.1759					Upper TS	1	-0.027202					Upper TS	1	0.20388
																		-0.0034	0.047208	0.1125	0.17476		2	-	-	0.016	0				Mid-TS	2	0.17999					Mid-TS	2	0.21208					Mid-TS	2	0.27012
																		0.0126	0.15243	0.22788	0.29421		3	-	-	-	0.014				Mid-TS	2	0.15813					Mid-TS	2	0.053107					Mid-TS	2	0.090344
																		0.0338	0.14039	0.22545	0.3004		4	-	-	-	-				Mid-TS	2	0.060748					Mid-TS	2	-0.018971					Mid-TS	2	0.12056
																		0.0581	0.12063	0.23978	0.35011										Mid-TS	2	0.017611					Mid-TS	2	0.083404					Mid-TS	2	0.073683
																		-0.0128	0.072508	0.13447	0.20068										Mid-TS	2	0.28145					Mid-TS	2	0.44336					Mid-TS	2	0.46345
																		0.0402	0.26202	0.4141	0.5529										Mid-TS	2	0.068331					Mid-TS	2	0.28083					Mid-TS	2	0.085005
																		0.0521	0.0068371	0.014478	0.029239										Mid-TS	2	0.476					Mid-TS	2	0.14968					Mid-TS	2	0.21706
																		0.0006	0.014157	0.027022	0.042387										Mid-TS	2	0.067484					Mid-TS	2	-0.08394					Mid-TS	2	0.20146
																		0.0308	0.16067	0.27606	0.37523										Lower TS	3	0.076051					Lower TS	3	0.11531					Lower TS	3	0.075501
																		0.0651	0.16873	0.28189	0.38267										Lower TS	3	0.13044					Lower TS	3	0.063681					Lower TS	3	0.1344
																		0.0979	0.29782	0.49938	0.6663										Lower TS	3	0.13319					Lower TS	3	0.24456					Lower TS	3	0.15663
																		0.0893	0.12496	0.19148	0.27614										Lower TS	3	0.041397					Lower TS	3	-0.020107					Lower TS	3	0.0015138
																		0.0096	0.02548	0.059087	0.099362										Lower TS	3	0.12005					Lower TS	3	0.26776					Lower TS	3	0.20737
																		0.0001	0.12854	0.2353	0.33524										Lower TS	3	0.14773					Lower TS	3	0.34006					Lower TS	3	0.30047
																		-0.0067	0.1418	0.31749	0.46095										Lower TS	3	0.10453					Lower TS	3	0.017844					Lower TS	3	0.046554
																		0.0232	0.17729	0.28062	0.38854										Lower TS	3	0.06581					Lower TS	3	0.20525					Lower TS	3	0.12769
																		0.0435	0.0096068	0.021593	0.044338										Lower TS	3	0.12981					Lower TS	3	0.15579					Lower TS	3	0.16272
																		0.0289	0.03346	0.087755	0.13171										Lower TS	3	0.098865					Lower TS	3	0.1661					Lower TS	3	0.095198
																		0.1314	0.36961	0.55423	0.70352										Lower TS	3	0.074337					Lower TS	3	0.019583					Lower TS	3	0.1263
																		0.1503	0.45426	0.68142	0.87078										Lower TS	3	0.15604					Lower TS	3	0.30989					Lower TS	3	0.27106
																		0.002	0.17836	0.30809	0.42643										Lower TS	3	0.12541					Lower TS	3	0.23473					Lower TS	3	0.16723
																		0.0481	0.1182	0.16002	0.20331										Lower TS	3	0.12383					Lower TS	3	0.2708					Lower TS	3	0.21761
																		-0.0073	0.092174	0.20625	0.30466
																		0.056	0.1737	0.26815	0.35541									5.0 Nm	Upper TS	1	0.25223	1 - 2	0.053		5.0 Nm	Upper TS	1	0.15903	1 - 2	0.28		5.0 Nm	Upper TS	1	0.1976	1 - 2	0.841
																		-0.0241	0.10081	0.21753	0.3187										Upper TS	1	0.59337	1 - 3	0.012			Upper TS	1	-0.075937	1 - 3	0.28			Upper TS	1	0.1573	1 - 3	0.841
																		0.0321	0.068631	0.0884	0.12558										Upper TS	1	0.5212	2 - 3	1			Upper TS	1	0.6588	2 - 3	0.28			Upper TS	1	0.41543	2 - 3	0.841
																		0.1639	0.29435	0.46284	0.61124										Upper TS	1	0.70727					Upper TS	1	-0.0898					Upper TS	1	0.32504
																		0.0577	0.16905	0.29836	0.40646										Upper TS	1	0.51122					Upper TS	1	0.037081					Upper TS	1	0.17775
																		0.0944	0.21966	0.35762	0.48769										Upper TS	1	0.30235					Upper TS	1	-0.092373					Upper TS	1	0.33209
																		0.0668	0.18446	0.32542	0.44406										Upper TS	1	0.77469					Upper TS	1	0.53125					Upper TS	1	0.56696
																															Upper TS	1	0.3751					Upper TS	1	-0.0372					Upper TS	1	0.29749
																	Left AxRot	0.0 Nm	2.5 Nm	5.0 Nm	7.5 Nm		p	1	2	3	4				Mid-TS	2	0.43309					Mid-TS	2	0.2267					Mid-TS	2	0.4296
																		1	2	3	4		1	-	0.016	0	0				Mid-TS	2	0.23085					Mid-TS	2	0.020328					Mid-TS	2	0.15731
																		-0.0034	0.075501	0.14717	0.21194		2	-	-	0.016	0				Mid-TS	2	0.19615					Mid-TS	2	-0.083904					Mid-TS	2	0.1893
																		0.0126	0.1153	0.1976	0.28869		3	-	-	-	0.016				Mid-TS	2	0.057011					Mid-TS	2	0.082798					Mid-TS	2	0.14832
																		0.0338	0.1344	0.20176	0.26787		4	-	-	-	-				Mid-TS	2	0.57784					Mid-TS	2	0.6655					Mid-TS	2	0.69042
																		0.0581	0.15663	0.26298	0.37277										Mid-TS	2	0.14762					Mid-TS	2	0.44002					Mid-TS	2	0.12087
																		-0.0128	0.077797	0.1573	0.21429										Mid-TS	2	0.84231					Mid-TS	2	0.12819					Mid-TS	2	0.35645
																		0.0402	0.27012	0.4296	0.55465										Mid-TS	2	0.1681					Mid-TS	2	-0.11519					Mid-TS	2	0.33601
																		0.0521	0.090344	0.15731	0.20852										Lower TS	3	0.1685					Lower TS	3	0.17848					Lower TS	3	0.14717
																		0.0006	0.0015138	0.016577	0.026276										Lower TS	3	0.25451					Lower TS	3	0.065933					Lower TS	3	0.20176
																		0.0308	0.12056	0.1893	0.24194										Lower TS	3	0.28329					Lower TS	3	0.47929					Lower TS	3	0.26298
																		0.0651	0.20737	0.3347	0.45726										Lower TS	3	0.075781					Lower TS	3	-0.027542					Lower TS	3	0.016577
																		0.0979	0.28755	0.41543	0.54017										Lower TS	3	0.22358					Lower TS	3	0.39751					Lower TS	3	0.3347
																		0.0893	0.30047	0.49208	0.6219										Lower TS	3	0.33162					Lower TS	3	0.60356					Lower TS	3	0.49208
																		0.0096	0.046554	0.09497	0.14174										Lower TS	3	0.21073					Lower TS	3	-0.021423					Lower TS	3	0.09497
																		0.0001	0.12769	0.23012	0.32552										Lower TS	3	0.16821					Lower TS	3	0.37798					Lower TS	3	0.23012
																		-0.0067	0.17547	0.32504	0.46311										Lower TS	3	0.29691					Lower TS	3	0.11312					Lower TS	3	0.29441
																		0.0232	0.14326	0.17775	0.23021										Lower TS	3	0.24502					Lower TS	3	0.35114					Lower TS	3	0.2119
																		0.0435	0.073683	0.14832	0.22386										Lower TS	3	0.26461					Lower TS	3	0.022861					Lower TS	3	0.24751
																		0.0289	0.22172	0.33209	0.42564										Lower TS	3	0.26769					Lower TS	3	0.53331					Lower TS	3	0.43782
																		0.1314	0.34684	0.56696	0.75098										Lower TS	3	0.26416					Lower TS	3	0.42029					Lower TS	3	0.28121
																		0.1503	0.46345	0.69042	0.87412										Lower TS	3	0.25036					Lower TS	3	0.46147					Lower TS	3	0.36821
																		0.002	0.16272	0.29441	0.42575
																		0.0481	0.085005	0.12087	0.15301									7.5 Nm	Upper TS	1	0.3753	1 - 2	0.044		7.5 Nm	Upper TS	1	0.15163	1 - 2	0.18		7.5 Nm	Upper TS	1	0.28869	1 - 2	0.871
																		-0.0073	0.095198	0.2119	0.32018										Upper TS	1	0.94588	1 - 3	0.012			Upper TS	1	-0.079074	1 - 3	0.18			Upper TS	1	0.21429	1 - 3	0.871
																		0.056	0.21706	0.35645	0.47825										Upper TS	1	0.80852	2 - 3	1			Upper TS	1	0.76523	2 - 3	0.18			Upper TS	1	0.54017	2 - 3	0.871
																		-0.0241	0.1263	0.24751	0.36002										Upper TS	1	1.0963					Upper TS	1	-0.092107					Upper TS	1	0.46311
																		0.0321	0.20388	0.29749	0.37297										Upper TS	1	0.77556					Upper TS	1	0.030233					Upper TS	1	0.23021
																		0.1639	0.27106	0.43782	0.56343										Upper TS	1	0.51046					Upper TS	1	-0.098877					Upper TS	1	0.42564
																		0.0577	0.16723	0.28121	0.39834										Upper TS	1	1.2319					Upper TS	1	0.54765					Upper TS	1	0.75098
																		0.0944	0.21761	0.36821	0.5087										Upper TS	1	0.61167					Upper TS	1	-0.036303					Upper TS	1	0.37297
																		0.0668	0.20146	0.33601	0.45137										Mid-TS	2	0.6837					Mid-TS	2	0.21904					Mid-TS	2	0.55465
																															Mid-TS	2	0.30217					Mid-TS	2	0.010816					Mid-TS	2	0.20852
																															Mid-TS	2	0.33837					Mid-TS	2	-0.10925					Mid-TS	2	0.24194
																															Mid-TS	2	0.1035					Mid-TS	2	0.060893					Mid-TS	2	0.22386
																															Mid-TS	2	0.85887					Mid-TS	2	0.79302					Mid-TS	2	0.87412
																															Mid-TS	2	0.25615					Mid-TS	2	0.50584					Mid-TS	2	0.15301
																															Mid-TS	2	1.1008					Mid-TS	2	0.095152					Mid-TS	2	0.47825
																															Mid-TS	2	0.28133					Mid-TS	2	-0.12599					Mid-TS	2	0.45137
																															Lower TS	3	0.27256					Lower TS	3	0.21569					Lower TS	3	0.21194
																															Lower TS	3	0.38788					Lower TS	3	0.060297					Lower TS	3	0.26787
																															Lower TS	3	0.42921					Lower TS	3	0.71938					Lower TS	3	0.37277
																															Lower TS	3	0.10464					Lower TS	3	-0.026772					Lower TS	3	0.026276
																															Lower TS	3	0.33963					Lower TS	3	0.40012					Lower TS	3	0.45726
																															Lower TS	3	0.49021					Lower TS	3	0.85754					Lower TS	3	0.6219
																															Lower TS	3	0.31077					Lower TS	3	-0.05705					Lower TS	3	0.14174
																															Lower TS	3	0.28231					Lower TS	3	0.4508					Lower TS	3	0.32552
																															Lower TS	3	0.41896					Lower TS	3	0.14431					Lower TS	3	0.42575
																															Lower TS	3	0.38066					Lower TS	3	0.53868					Lower TS	3	0.32018
																															Lower TS	3	0.45712					Lower TS	3	0.023911					Lower TS	3	0.36002
																															Lower TS	3	0.38156					Lower TS	3	0.7607					Lower TS	3	0.56343
																															Lower TS	3	0.39835					Lower TS	3	0.59218					Lower TS	3	0.39834
																															Lower TS	3	0.35645					Lower TS	3	0.62634					Lower TS	3	0.5087
